# Supplementary material for: ZnO-Loaded Graphene for NO2 Gas Sensing
Source: Sensors (Basel). 2023 Jun 30;23(13):6055. doi: 10.3390/s23136055 (PMC10346611; doi:10.3390/s23136055)
Supplement: Supplementary file 1 [file sensors-23-06055-s001.zip]

Archive with 1 entries (1 files):
- sensors-2296539-supplementary.pdf
